# Supplementary material for: An extensive bioinformatics study on the role of mitochondrial solute carrier family 25 in PC and its mechanism behind affecting immune infiltration and tumor energy metabolism
Source: J Transl Med. 2022 Dec 13;20:592. doi: 10.1186/s12967-022-03756-2 (PMC9746138; doi:10.1186/s12967-022-03756-2)
Supplement: Supplementary file 1 — Additional file 1: Table. S1. Mitochondrial solute transporter family 25 differentially expressed genes in pancreatic cancer. Table. S2. 10 SLC25A genes by Lasso-cox. Table. S3. The top 10 most relevant transcription factors for SLC25A11, SLC25A29 and SLC25A44. [file 12967_2022_3756_MOESM1_ESM.xlsx]

## Sheet: Table. S1
Table. S1: Mitochondrial solute transporter family 25 differentially expressed genes in pancreatic cancer.
SLC25A1
SLC25A10
SLC25A11
SLC25A12
SLC25A13
SLC25A14
SLC25A15
SLC25A16
SLC25A18
SLC25A19
SLC25A2
SLC25A21
SLC25A22
SLC25A23
SLC25A24
SLC25A25
SLC25A26
SLC25A27
SLC25A28
SLC25A29
SLC25A3
SLC25A32
SLC25A33
SLC25A34
SLC25A35
SLC25A36
SLC25A37
SLC25A39
SLC25A4
SLC25A42
SLC25A43
SLC25A44
SLC25A45
SLC25A48
SLC25A51
SLC25A53
SLC25A6

## Sheet: Table. S2
Table. S2: 10 SLC25 genes by Lasso-cox
id	coef
SLC25A11	-0.279224
SLC25A14	-0.190885
SLC25A27	-0.120819
SLC25A29	-0.0293868
SLC25A34	-0.132812
SLC25A4	-0.0525392
SLC25A44	-0.572448
SLC25A45	-0.279849
SLC25A6	-0.217461
SLC25A24	0.0780868

## Sheet: Table. S3
Table. S3: The top 10 most relevant transcription factors for SLC25A11, SLC25A29 and SLC25A44
Rank	TF	Score	Library	Overlapping_Genes
1	SCX	10	ARCHS4 Coexpression,10	SLC25A29
2	NKX2-1	35.5	ARCHS4 Coexpression,17;GTEx Coexpression,54	SLC25A29
3	ZNF324	44.67	ARCHS4 Coexpression,13;Enrichr Queries,74;GTEx Coexpression,47	SLC25A29,SLC25A44
4	ZGPAT	91	ARCHS4 Coexpression,104;Enrichr Queries,103;GTEx Coexpression,66
5	PIN1	94.5	ARCHS4 Coexpression,21;GTEx Coexpression,168	SLC25A11
6	ANHX	102	ARCHS4 Coexpression,113;GTEx Coexpression,91
7	ZMAT1	103.7	ARCHS4 Coexpression,135;Enrichr Queries,152;GTEx Coexpression,24	SLC25A29
8	POU2F2	120.4	ARCHS4 Coexpression,368;ENCODE ChIP-seq,52;Enrichr Queries,42;ReMap ChIP-seq,65;GTEx Coexpression,75	SLC25A11,SLC25A44
9	PAX8	131	ARCHS4 Coexpression,9;Enrichr Queries,295;ReMap ChIP-seq,174;GTEx Coexpression,46	SLC25A29
10	BRF2	133.7	ARCHS4 Coexpression,31;ReMap ChIP-seq,266;GTEx Coexpression,104	SLC25A11
